# Supplementary material for: Ancestral dichlorodiphenyltrichloroethane (DDT) exposure promotes epigenetic transgenerational inheritance of obesity
Source: BMC Med. 2013 Oct 23;11:228. doi: 10.1186/1741-7015-11-228 (PMC3853586; doi:10.1186/1741-7015-11-228)
Supplement: Additional file 2: Figure S1 — Histopathology of transgenerational disease. (A) The testis and prostate histopathology. (B) The male and female kidney histopathology. The F3 generation control lineage (A), dichlorodiphenyltrichloroethane (DDT) lineage (B), and lower dose DDT lineage (C) for each tissue presented. The bar is 100 ?m and insets of higher magnification show the various pathologies described. [file 1741-7015-11-228-S2.zip]

Archive with 2 entries (2 files):
- 3183211929952274_add2a.pdf
- 3183211929952274_add2b.pdf
